# Supplementary material for: MRCKα Is Dispensable for Breast Cancer Development in the MMTV-PyMT Model
Source: Cells. 2021 Apr 19;10(4):942. doi: 10.3390/cells10040942 (PMC8073694; doi:10.3390/cells10040942)
Supplement: Supplementary file 1 [file cells-10-00942-s001.zip]

Archive with 11 entries (10 files):
- pdf supp/
- pdf supp/.DS_Store
- pdf supp/Supp fig 1.pdf
- pdf supp/Supp fig 2.pdf
- pdf supp/Supp fig 3.pdf
- pdf supp/Supp fig 4.pdf
- pdf supp/Supp fig 5.pdf
- pdf supp/Supp fig 6.pdf
- pdf supp/Supp tables 1 - 6.pdf
- pdf supp/Supp Video S1.avi
- pdf supp/Supp Video S2.avi
